# Supplementary material for: High Power Irradiance Dependence of Charge Species Dynamics in Hybrid Perovskites and Kinetic Evidence for Transient Vibrational Stark Effect in Formamidinium
Source: Nanomaterials (Basel). 2022 May 10;12(10):1616. doi: 10.3390/nano12101616 (PMC9146680; doi:10.3390/nano12101616)
Supplement: Supplementary file 1 [file nanomaterials-12-01616-s001.zip]

Archive with 1 entries (1 files):
- nanomaterials-1619257-supplementary.pdf
